# Supplementary material for: CRISPR CLIP: comprehensive reviews on interventional studies using precision recombinant technologies: clinical landmarks, implications, and prospects
Source: Oxf Open Immunol. 2024 Nov 21;5(1):iqae013. doi: 10.1093/oxfimm/iqae013 (PMC11630829; doi:10.1093/oxfimm/iqae013)
Supplement: iqae013_Supplementary_Data [file iqae013_supplementary_data.zip]

Archive with 3 entries (3 files):
- Supplemental 3 PRISMA ABSTRACT.docx
- Supplemental 4 PRISMA checklist.docx
- Supplementary materials 1 and 2.docx
